# Supplementary material for: Whole-Genome Sequence Data Suggest Environmental Adaptation of Ethiopian Sheep Populations
Source: Genome Biol Evol. 2021 Jan 27;13(3):evab014. doi: 10.1093/gbe/evab014 (PMC7955157; doi:10.1093/gbe/evab014)
Supplement: evab014_Supplementary_Data [file evab014_supplementary_data.zip]

Archive with 2 entries (2 files):
- Supplementary Legends.docx
- Supp_tablesS1_S5-8_figuresS1-9.pdf
